# Supplementary material for: Extending the R Library PROPER to Enable Power Calculations for Isoform-Level Analysis with EBSeq
Source: Front Genet. 2017 Jan 10;7:225. doi: 10.3389/fgene.2016.00225 (PMC5222866; doi:10.3389/fgene.2016.00225)
Supplement: Supplementary file 1 [file DataSheet1.ZIP]

Archive with 12 entries (11 files):
- tutorial_material/
- tutorial_material/libCount.RData
- tutorial_material/logDispersion.RData
- tutorial_material/tutorial_01.R
- tutorial_material/plotPower_ag.R
- tutorial_material/plotFDR_ag.R
- tutorial_material/logFC.RData
- tutorial_material/run.EBSeq.R
- tutorial_material/toy_data.RData
- tutorial_material/plotPower_ag.R~
- tutorial_material/AveLogCPM.RData
- tutorial_material/runSims_ag.R
